# Supplementary material for: Predicting treatment outcomes following an exacerbation of airways disease
Source: PLoS One. 2021 Aug 20;16(8):e0254425. doi: 10.1371/journal.pone.0254425 (PMC8378754; doi:10.1371/journal.pone.0254425)
Supplement: S1 Dataset — (CSV) [file pone.0254425.s002.csv]

Age	Height	Weight	Pack Year History	Number of days of worse symptoms in lead-up to exacerbation	Oxygen saturation %	Blood pH	Blood pCO2	Heart_Rate	Temperature	Systolic Blood Pressure	Diastolic Blood Pressure	Respiratory Rate	Number of unscheduled primary care and emergency department visits in previous 12 months	Number of hospital admissions in previous 12 months	Number of ITU admissions in previous 12 months	EuroQol_Mobility	EuroQol_Self_Care	EuroQol_UsualActivity	EuroQol_Pain_Discomfort	EuroQol_Anxiety_Depression	EuroQol_VAS	VAS_Cough	VAS_Breathlessness	VAS_Sputum_Production	VAS_Sputum_Purulence	HAD_Anxiety	HAD_Depression	CharlstonIndexScore	Leucocytes	Neutrophils	Eosinophils	Basophils	Monocytes	Lymphocytes	Haemoglobin	Platelets	Sodium	Potassium	Urea	Creatinine	eGFR	Blood_Glucose	Serum_Albumin	CRP	Male_Gender	Smoking_Status	Exacerbation associated with increased sputum production	Exacerbation associated with increased sputum purulence	Exacerbation associated with increased cough
86	165	89	0.02	21	97	7.36	6.01	99	37.6	106	61	18	0	0	0	3	2	3	2	1	70	53	100	28	0	1	3	0	11.7	8.52	0.4	0.04	0.58	2.16	134	238	139	4	6	90	52	6.5	34	36.9	FALSE	Ex_Smoker	FALSE	FALSE	TRUE
60	178	76	104	3	93	7.375	6.06	121	36.5	123	94	14	14	14	0	2	3	3	2	2	20	4	20	0	0	13	10	1	16.4	15.96	0.01	0.03	0.18	0.23	169	276	144	4.5	7.7	58	90	8.7	33	16.6	TRUE	Ex_Smoker	FALSE	FALSE	FALSE
59	180.3	57.5	38	1	95	7.286	8.13	102	36	93	60	17	0	0	0	2	1	2	3	2	0.5	35	100	0	0	5	5	3	9.06	6.78	0.09	0.06	0.81	1.32	143	393	142	3.6	2	69	90	8.7	36	10.8	TRUE	Ex_Smoker	FALSE	FALSE	TRUE
61	152	92.5	35.25	2	92	7.47	4.53	112	38.3	123	76	34	5	4	1	2	1	2	2	1	40	50	44	51	72	4	7	3	15.26	12.42	0.07	0.07	0.72	1.98	148	261	134	5.1	4.5	50	90	6.1	31	167.8	FALSE	Current_Smoker	TRUE	TRUE	TRUE
33	155	73	0	0	100	7.34	4.64	85	36.6	115	64	21	0	0	0	1	1	1	1	1	30	52	0	0	0	8	1	0	10.05	8.09	0.02	0.03	0.35	1.56	135	197	139	3.6	4.4	58	90	6.7	37	0.9	FALSE	Never_Smoker	FALSE	FALSE	TRUE
51	173	94	16.8	4	94	7.384	4.81	101	36.9	141	74	20	0	0	0	2	1	2	2	2	29	65	87	2	1	4	2	1	12.98	7.57	0.1	0.04	1.83	3.44	143	448	141	3.8	5.7	78	90	5.5	36	25	TRUE	Current_Smoker	FALSE	FALSE	TRUE
41	155	54	16	1	100	7.379	5.06	89	35.8	135	97	22	0	0	0	2	1	2	2	1	60	53	45	27	25	6	7	2	14.86	11.36	0.13	0.1	0.78	2.49	141	383	140	4.7	5	54	90	5.6	38	2.6	FALSE	Current_Smoker	TRUE	FALSE	TRUE
57	155	96	0	4	93	7.474	4.5	73	36.4	175	97	15	0	5	0	2	1	2	1	2	19	53	90	3	3	7	8	2	11.63	10.84	0.01	0.02	0.11	0.66	161	324	141	4.1	3.7	73	71	9.9	37	1.7	FALSE	Never_Smoker	FALSE	FALSE	TRUE
71	170	69.8	62	7	92	7.4	6.26	89	35.8	189	90	25	1	0	0	2	2	2	1	1	70	45	84	12	6	0	4	4	7.16	5.23	0.09	0.08	0.51	1.25	165	212	136	4.1	5	109	58	7.2	39	1.8	TRUE	Ex_Smoker	TRUE	FALSE	TRUE
72	185	85.73	34.01	21	91	7.37	6.55	90	36.9	141	82	22	0	0	0	2	1	2	2	1	69	16	0	1	1	6	2	0	9.36	6.56	0.26	0.02	0.99	1.53	137	391	139	4.3	5.9	104	61	5.3	28	68.5	TRUE	Ex_Smoker	FALSE	FALSE	FALSE
46	183	127	0.2	14	98	7.529	4.31	63	35.8	126	59	29	0	0	0	1	1	2	2	3	35	81	61	21	3	15	12	0	14.01	7.31	0.38	0.08	1.11	5.13	145	374	139	4.3	6.7	98	72	4.8	37	7.2	TRUE	Current_Smoker	TRUE	FALSE	TRUE
38	173	62.9	0	5	100	7.533	3.53	105	37.7	112	63	22	1	0	0	2	1	3	2	1	50	57	73	31	0	3	0	0	11.59	9	0.01	0.03	0.98	1.55	142	315	140	3.1	4	79	71	7.1	40	19.6	FALSE	Never_Smoker	TRUE	FALSE	TRUE
54	162	88	52.5	3	92	7.4	5.8	93	36.7	121	78	19	1	1	0	2	1	1	1	2	94	5	4	0	0	6	0	0	15.54	12.18	0.18	0.07	1.22	1.89	127	439	133	3.7	3.7	40	90	7.5	26	165.1	FALSE	Ex_Smoker	FALSE	FALSE	FALSE
54	161	63	1.65	1	91	7.4	6.06	99	37.2	113	72	18	3	1	2	3	2	3	2	1	35	78	89	78	45	7	7	3	22.28	20.12	0.01	0.06	1.71	0.38	153	301	133	3.1	3.4	50	90	8.4	36	0.1	TRUE	Ex_Smoker	TRUE	TRUE	TRUE
28	173	127	0	4	94	7.398	5.35	116	37.3	141	101	18	0	5	0	2	1	3	2	1	40	65	50	45	70	8	9	0	10.89	8.32	0.19	0.05	1.01	1.32	147	217	141	3.2	4.3	97	80	6.5	36	10.3	TRUE	Never_Smoker	TRUE	TRUE	TRUE
41	165	95	28	4	98	7.387	5.46	75	35.2	110	69	16	3	4	0	2	1	3	2	2	10	79	87	67	70	9	7	1	12.28	11	0.01	0.05	0.32	0.9	127	243	136	4.2	4.7	62	90	5.6	36	1.6	FALSE	Ex_Smoker	TRUE	TRUE	TRUE
54	165	80	0.25	1	95	7.395	5.94	110	36.8	134	98	16	1	6	1	2	1	1	2	3	67	97	98	6	2	10	5	1	7.46	4.55	0.31	0.07	0.53	2	139	240	142	3.3	7.1	76	90	7.7	38	1.1	TRUE	Ex_Smoker	FALSE	FALSE	TRUE
34	178	83	0.7	7	97	7.376	5.60	68	36.9	129	67	18	0	0	0	1	1	1	1	1	91	0	0	0	0	4	2	0	11.41	7.89	0.35	0.05	0.92	1.97	149	268	140	3.7	9.1	73	79	6.6	36	0.1	TRUE	Current_Smoker	FALSE	FALSE	TRUE
20	161	65.8	0	21	96	7.44	4.46	91	36	126	78	19	6	1	0	1	1	2	2	1	60	64	61	62	50	7	5	0	11.11	6.26	0.61	0.03	0.76	3.45	145	387	138	3.5	3.4	55	90	4.9	40	1	FALSE	Never_Smoker	TRUE	TRUE	TRUE
37	167	78.5	7.35	1	97	7.436	3.62	142	36.8	129	103	35	1	0	1	1	1	2	2	1	30	57	74	14	14	10	9	0	9.09	5.92	0.17	0.08	0.57	2.41	152	444	138	3.1	4.9	62	90	9.5	45	0.1	FALSE	Ex_Smoker	FALSE	FALSE	TRUE
76	155	59.4	15.5	10	94	7.388	6.63	81	36.1	135	42	21	10	4	0	2	2	3	2	1	39	30	54	41	53	7	11	0	17.97	13.7	0.16	0.08	1.7	2.33	131	379	138	3.2	10.5	112	41	4.4	37	19.3	FALSE	Ex_Smoker	TRUE	TRUE	FALSE
76	160	70	0	7	95	7.322	7.48	90	36.4	120	81	20	1	0	0	1	1	1	1	1	90	30	26	25	0	5	1	0	6.84	3.78	0.49	0.04	0.61	1.92	139	231	143	3.8	5.6	79	62	7.7	39	0.1	FALSE	Never_Smoker	FALSE	FALSE	TRUE
20	158	38	3	7	98	7.396	4.65	105	37.2	119	83	18	4	3	0	1	1	2	2	2	20	73	60	0	0	13	3	0	12.12	6.71	1.77	0.08	0.81	2.75	155	208	144	3.8	3.4	69	90	5.7	43	10.2	FALSE	Current_Smoker	FALSE	FALSE	TRUE
53	173	70	24.79	3	95	7.382	5.32	114	36.4	177	100	33	0	0	0	2	1	2	2	1	40	12	84	14	14	1	1	1	24.63	21.79	0.43	0.15	1.12	1.14	152	364	136	4	4.2	78	90	7.5	37	9.9	TRUE	Current_Smoker	TRUE	FALSE	FALSE
22	165	57	0	2	96	7.38	4.94	111	37.8	118	78	26	0	0	0	2	1	3	2	2	3	73	0	50	0	9	4	0	9.65	7.51	0.33	0.02	0.72	1.1	141	330	141	3.3	1.5	52	90	5.3	35	40	FALSE	Never_Smoker	TRUE	FALSE	TRUE
34	167	86	0	1	89	7.385	5.33	77	37.5	113	67	30	1	1	0	2	2	3	2	1	45	21	72	3	0	2	0	0	13.48	10.88	0.12	0.03	0.63	1.82	143	221	137	3.5	4.6	73	80	6.8	37	9.1	FALSE	Never_Smoker	TRUE	FALSE	TRUE
65	155	47	28.5	5	95	7.43	5.22	111	36.2	169	92	26	3	0	0	2	2	3	2	3	30	82	76	50	26	18	19	3	9.87	8.93	0.02	0.05	0.18	0.69	165	235	135	4.2	1.7	32	90	8.6	33	0.8	FALSE	Current_Smoker	TRUE	FALSE	TRUE
60	188	95	34.60	60	98	7.38	5.19	111	36.5	142	102	20	0	1	0	2	1	2	3	2	20	30	100	30	43	13	10	4	11.35	5.2	2.25	0.07	0.1	2.92	155	196	138	5.9	3.9	72	90	13.3	36	0.1	TRUE	Ex_Smoker	FALSE	TRUE	TRUE
24	158	50.1	10	4	86	7.317	6.01	140	37.4	125	80	28	1	1	0	3	2	1	2	2	30	70	100	40	40	4	7	0	11.99	9.97	0.19	0.06	0.86	0.91	155	196	141	4.3	1.4	52	90	4.1	37	25.4	FALSE	Ex_Smoker	TRUE	TRUE	TRUE
43	158	77.5	19.46	2	97	7.339	5.83	101	36.6	120	63	16	5	0	1	3	3	3	3	3	8	99	87	76	77	10	9	0	10.05	8.91	0.12	0.05	0.31	0.66	166	217	140	3.7	2.6	69	81	9.7	36	20.9	FALSE	Ex_Smoker	TRUE	FALSE	TRUE
21	162.5	90	0	6	92	7.452	4.31	109	36.8	120	82	22	0	0	0	1	1	1	2	2	35	68	55	71	72	14	3	0	12.9	10.29	0.36	0.06	0.75	1.44	143	302	138	3.9	4.1	69	90	4.7	36	24.5	FALSE	Never_Smoker	TRUE	TRUE	TRUE
22	163	60	0	14	98	7.321	6.2	112	36	126	73	18	30	4	0	1	1	2	2	1	50	5	0	6	0	14	8	0	9.31	5.12	0.41	0.05	0.76	2.97	130	211	143	3.2	2.9	53	90	6.1	37	23.1	FALSE	Never_Smoker	TRUE	TRUE	TRUE
51	170	84	0	5	93	7.373	6.21	82	37.2	130	88	16	4	1	0	2	2	3	2	1	10	72	89	79	83	10	7	0	9.26	8.08	0.02	0.02	0.23	0.91	143	214	137	3.8	5.7	45	90	8.3	36	16	FALSE	Never_Smoker	TRUE	TRUE	TRUE
76	163	85.72	0	2	97	7.5	3.67	81	35.7	117	60	20	1	1	5	3	2	3	2	3	20	67	89	75	70	4	2	5	8.57	6.33	0.05	0.03	0.5	1.66	127	392	142	3.2	5.1	70	70	9.1	38	91	FALSE	Never_Smoker	TRUE	TRUE	TRUE
68	162.5	60	50	5	94	7.424	5.75	125	36.7	120	83	24	1	0	0	2	2	1	2	1	40	95	89	35	94	2	2	3	9.14	5.84	0.11	0.05	1.34	1.78	147	233	132	3.7	2.2	61	82	6	34	58.1	TRUE	Current_Smoker	TRUE	TRUE	TRUE
43	170	72	18.29	3	95	7.417	5.28	110	37.9	157	97	28	0	0	0	1	1	1	1	1	80	72	79	3	3	5	0	0	11.24	10.46	0.01	0.01	0.52	0.25	167	223	138	4.3	3.5	70	79	7.6	36	40.4	FALSE	Ex_Smoker	FALSE	FALSE	TRUE
55	191	75	18.09	7	94	7.374	6.07	95	36.4	147	86	18	1	0	0	1	1	1	2	1	75	100	100	59	100	5	3	2	5.84	3.66	0.32	0.04	0.61	1.21	142	247	141	4.1	7.9	85	81	7.3	38	8.5	TRUE	Ex_Smoker	TRUE	TRUE	TRUE
45	165	101	11.30	2	95	7.317	3.99	98	37.1	146	73	18	3	1	2	2	2	3	2	2	30	94	17	1	2	5	2	0	9.6	4.6	1.78	0.09	0.58	2.55	132	528	142	4.2	3.8	70	78	8.3	36	6.9	FALSE	Ex_Smoker	FALSE	FALSE	TRUE
29	173	120	0	7	98	7.397	5.43	102	36.6	147	96	20	3	0	0	2	2	2	2	2	40	70	90	75	76	9	9	0	9.94	7.64	0.02	0.05	0.48	1.75	142	266	138	3.9	3.9	72	84	7.4	35	5.4	FALSE	Never_Smoker	TRUE	TRUE	TRUE
58	155	85	0	3	97	7.42	4.65	133	37.2	193	93	27	29	9	0	2	2	2	2	1	2	83	84	57	60	2	7	2	14.99	13.04	0.01	0.02	0.77	1.16	154	280	140	3.1	4.1	71	73	9	39	3.4	FALSE	Never_Smoker	TRUE	FALSE	TRUE
67	178	72	0	13	96	7.41	6.4	65	35	207	91	22	0	0	0	2	1	2	2	1	25	15	21	25	75	7	2	0	8.38	4.03	1.79	0.09	0.59	1.88	157	364	139	3.6	4.3	73	90	7	37	2.7	TRUE	Never_Smoker	FALSE	TRUE	TRUE
34	170	63	7.58	3	98	7.456	4.45	90	36.5	141	78	17	3	0	0	1	1	2	2	2	44	9	0	0	0	8	11	2	8.07	6.01	0.27	0.04	0.66	1.09	157	239	139	3.4	5	66	90	4.1	38	0.6	TRUE	Ex_Smoker	FALSE	FALSE	TRUE
22	161	65	0	2	100	7.493	3.99	110	36.8	167	103	40	2	1	0	1	1	1	1	2	44	28	62	1	2	11	3	0	6.68	4.37	0.04	0.02	0.44	1.81	133	365	138	3.5	3	52	90	5.8	38	0.1	FALSE	Never_Smoker	FALSE	FALSE	FALSE
24	175	105.4	0.15	2	97	7.37	6.49	98	36	129	52	12	3	1	0	1	1	1	1	1	3	42	78	35	36	1	1	0	9.99	5.4	1.05	0.11	0.83	2.6	159	333	144	3.8	2.5	90	90	6.6	38	0.1	TRUE	Current_Smoker	TRUE	TRUE	TRUE
49	164.63	79.61	27.58	1	94	7.379	5.62	94	36.6	129	79	21	4	4	0	0	0	0	0	0	0	0	0	0	0	0	0	0	16.02	13.9	0.15	0.06	0.78	1.13	163	276	136	4.4	4.6	37	90	7.4	34	0.1	FALSE	Ex_Smoker	FALSE	FALSE	FALSE
33	157	70	14.25	1	97	7.487	3.48	125	39	142	74	19	5	0	0	1	1	1	1	1	1	19	5	3	5	9	1	0	16.91	14.4	0.09	0.03	1.04	1.35	131	214	138	2.9	2.3	68	87	5.9	33	42.6	FALSE	Current_Smoker	FALSE	FALSE	TRUE
20	181	75	4	1	92	7.403	5.30	126	36.6	147	82	20	3	0	0	3	1	3	2	1	10	63	84	53	45	8	3	0	10.77	9.52	0.02	0.04	0.75	0.44	131	224	139	4.1	2.3	59	90	5.6	41	67.3	FALSE	Current_Smoker	TRUE	TRUE	TRUE
67	185	62	7.95	1	98	7.376	5.73	89	35.9	138	94	20	3	1	5	2	2	2	2	2	4	17	65	13	10	14	9	0	8	5.66	0.24	0.12	0.76	1.22	148	285	141	3.8	4.7	65	86	6.8	37	0.1	TRUE	Current_Smoker	FALSE	FALSE	FALSE
34	155	108	13.5	4	99	7.397	5	86	36.7	139	87	18	5	1	0	2	1	2	1	2	5	36	74	15	12	10	5	0	10.66	8.18	0.01	0.01	0.82	1.65	127	202	138	4.1	39	60	90	6	39	3.1	FALSE	Current_Smoker	TRUE	FALSE	TRUE
79	155	86	28	2	95	7.389	5.68	67	36.5	156	65	21	1	0	1	2	1	1	2	2	5	32	0	31	31	8	10	0	10.58	6.62	0.12	0.02	0.9	2.92	140	252	143	3.4	4	73	67	6.7	35	19.8	FALSE	Ex_Smoker	TRUE	TRUE	TRUE
68	163	90.70	132	1	90	7.433	10.9	115	37.8	128	79	30	2	0	0	3	2	3	2	3	18	48	98	70	72	17	10	0	17.83	15.85	0.01	0.04	0.75	1.18	128	444	127	4.3	4.6	60	90	8.7	31	42.9	FALSE	Ex_Smoker	TRUE	TRUE	FALSE
89	150	51	15.12	21	95	7.417	4.34	63	37.4	133	65	20	2	1	0	2	1	2	2	1	15	98	64	16	14	2	7	0	7.25	5.43	0.11	0.05	0.7	0.96	109	216	134	4.2	11.9	134	32	6.1	33	3.7	FALSE	Ex_Smoker	TRUE	TRUE	TRUE
53	173	72.9	17.25	3	96	7.405	5.07	72	36.3	146	93	21	0	0	0	1	1	1	1	1	15	35	73	0	0	6	2	2	9.85	2.84	0.3	0.03	0.86	5.82	137	279	139	3.7	67	64	84	7.8	38	0.1	FALSE	Ex_Smoker	FALSE	FALSE	FALSE
55	173	85	0	9	98	7.384	5.46	100	36.6	155	95	18	10	3	0	3	1	2	2	1	40	15	83	5	5	6	9	1	12.63	8.51	1	0.08	0.9	1.95	155	341	140	3.5	6.6	93	73	6.1	39	6.1	TRUE	Never_Smoker	FALSE	TRUE	FALSE
30	146	190.5	9.75	28	96	7.376	5.56	98	36.2	119	79	18	1	0	0	1	1	2	2	1	55	72	80	50	48	2	1	0	16.05	11.03	0.07	0.04	0.94	3.97	141	306	140	3.7	5.5	53	90	6.6	31	10.5	TRUE	Ex_Smoker	TRUE	TRUE	TRUE
74	167	53	29.01	21	91	7.37	6.8	76	36.1	128	66	20	0	1	0	2	2	2	1	2	46	0	75	0	0	11	10	5	9.28	6.25	0.49	0.04	0.83	1.67	163	277	141	3.7	5.8	63	90	6.2	35	0.1	TRUE	Ex_Smoker	FALSE	FALSE	FALSE
69	163	69	0	1	91	7.418	6.31	83	37.6	172	102	24	9	0	0	3	1	3	2	1	0	62	89	55	55	8	3	0	6.35	3.9	0.57	0.03	1.07	0.76	147	244	141	3.7	6.2	124	37	5.6	34	11.4	FALSE	Never_Smoker	FALSE	TRUE	TRUE
70	160	73	0	1	94	7.42	5.98	111	36.1	173	79	28	2	0	0	2	2	2	2	1	26	30	73	30	56	1	4	0	11.74	4.53	0.19	0.06	0.77	6.19	126	345	138	3.9	6.3	77	64	6.4	37	3	FALSE	Never_Smoker	FALSE	FALSE	TRUE
61	186	133	80	2	92	7.37	6.72	104	36	143	70	22	2	0	0	2	2	3	3	2	1	76	100	65	90	11	9	0	19.12	11.42	1.46	0.09	1.41	4.74	160	406	141	4	7.9	96	69	6	35	17.8	TRUE	Ex_Smoker	FALSE	FALSE	TRUE
29	178	62	0	2	100	7.418	5.33	124	36.5	132	62	21	7	1	6	2	2	2	2	1	55	85	53	0	0	0	1	0	7	4.07	0.13	0.04	0.7	2.06	133	287	142	3.1	2.6	65	90	6.9	36	9.1	FALSE	Never_Smoker	FALSE	FALSE	TRUE
28	175	97.5	2.8	8	95	7	5.58	102	35.7	116	71	20	2	1	0	1	1	2	1	2	50	24	95	22	7	7	3	0	15.1	11.34	0.81	0.09	0.87	1.99	157	250	141	3.6	4.3	74	90	6.6	36	2.6	TRUE	Current_Smoker	TRUE	FALSE	TRUE
70	170	100.7	4.5	1	97	7.397	6.27	80	36.8	151	47	22	0	0	0	2	2	3	2	2	41	40	76	24	32	7	8	4	15.2	11.68	0.31	0.09	0.91	2.21	115	438	141	3.8	3.7	57	90	7.1	31	16.8	FALSE	Ex_Smoker	FALSE	FALSE	TRUE
33	180	220	0.7	2	96	7.495	4.05	103	36.3	124	83	18	0	0	0	1	1	1	1	1	40	54	58	15	18	9	3	0	17.27	14.48	0.27	0.06	1.2	1.26	143	266	140	3.7	3.2	79	73	6.5	39	66.2	FALSE	Current_Smoker	FALSE	FALSE	TRUE
24	155	146	0	4	95	7.504	3.59	126	36.8	156	103	28	10	9	1	2	1	3	2	3	30	69	70	19	15	14	12	0	12.55	7.99	0.08	0.09	1.12	3.27	153	354	136	3.3	38	65	90	5.9	36	36	FALSE	Never_Smoker	FALSE	FALSE	TRUE
54	185	80	0	3	95	7.437	4.8	70	36.6	124	73	15	2	0	0	2	1	2	2	2	30	50	66	24	0	6	5	0	12.18	8.93	0.03	0.05	2.1	1.07	156	204	141	3.7	7.4	58	90	6.5	37	1.7	TRUE	Never_Smoker	TRUE	FALSE	TRUE
43	180.34	133	20.25	21	92	7.306	8.31	96	36.4	126	76	15	2	0	0	2	1	2	1	2	46	88	78	80	54	6	7	0	17.6	16.07	0.05	0.03	0.33	1.12	144	290	138	4.1	4.8	90	80	8.4	33	0.1	TRUE	Ex_Smoker	TRUE	TRUE	TRUE
28	185	92	0	2	94	7.386	5.39	76	35.7	137	72	17	0	0	0	2	1	2	2	1	2	4	8	0	0	0	0	0	10.58	7.45	0.42	0.06	0.59	2.06	148	217	142	3.5	6.8	66	85	5.6	38	0.9	TRUE	Never_Smoker	FALSE	FALSE	TRUE
72	175	107	26	2	95	7.38	5.76	105	35.9	154	106	19	3	2	0	2	2	2	1	3	1	16	17	0	0	9	12	0	7.71	5.55	0.53	0.05	0.59	0.99	132	354	136	5.5	6.7	34.2	86	7.1	36	34.2	TRUE	Ex_Smoker	FALSE	FALSE	FALSE
20	185	83	0	1	95	7.393	6.59	91	36.4	121	80	18	1	0	6	1	1	1	1	1	90	24	0	0	0	3	2	0	11.87	8.9	0.63	0.05	0.89	1.4	163	253	139	3.9	6	91	79	5.5	38	3.9	TRUE	Never_Smoker	TRUE	TRUE	TRUE
63	172	101	33.75	21	93	7.396	6.06	111	36.2	125	79	26	0	0	0	1	1	1	1	1	75	30	50	10	15	1	5	0	9.96	4.69	0.03	0.06	0.76	4.14	156	244	138	4.1	67	79	86	10.7	37	4.2	TRUE	Ex_Smoker	TRUE	TRUE	TRUE
70	167.64	70	171	10	91	7.406	5.86	131	36	157	86	26	0	0	0	2	1	2	1	1	60	51	95	3	0	5	3	0	14.5	9.86	0.03	0.03	1.74	2.85	170	342	137	4.6	5.5	66	90	6.6	38	60.7	TRUE	Current_Smoker	TRUE	TRUE	FALSE
80	165	57	24	2	93	7.387	6	105	36.3	142	88	20	6	0	0	3	2	3	2	1	2	44	97	13	66	7	9	4	8.75	6	0.3	0.06	1.38	1.01	133	226	141	3.4	6.9	86	74	8.9	33	52.8	TRUE	Ex_Smoker	TRUE	TRUE	TRUE
26	157	101	0	1	97	7.395	5.8	105	36.3	139	88	20	7	0	0	2	1	2	2	1	5	13	48	0	0	4	2	0	6.84	4.16	0.18	0.06	0.53	1.91	130	254	140	3.5	3.6	64	90	6.9	36	2.4	FALSE	Never_Smoker	FALSE	FALSE	FALSE
73	157	70	1	1	94	7.472	4.74	100	37.9	130	59	19	6	2	0	2	2	2	2	3	20	20	20	0	0	10	14	3	10.35	9.31	0.01	0.02	0.43	0.59	115	258	132	3.6	7.3	41	90	8.2	30	138.1	FALSE	Ex_Smoker	FALSE	TRUE	TRUE
28	170	80	7.5	1	96	7.44	4.67	130	39.3	95	59	24	0	0	0	2	1	3	2	2	35	55	70	0	10	0	0	0	10.98	9.57	0.01	0.03	0.73	0.64	144	190	137	3.3	3.8	85	90	7.3	39	76.5	TRUE	Current_Smoker	FALSE	FALSE	TRUE
60	176	89.3	9.6	4	91	7.434	5.47	105	35.4	120	96	25	0	0	0	1	1	1	1	1	35	25	27	19	16	2	0	2	9.11	6.02	0.11	0.07	1.57	1.34	136	176	140	3.7	6.3	101	65	7.3	28	222.3	TRUE	Current_Smoker	TRUE	TRUE	TRUE
58	170	105	0	6	95	7.379	5.81	112	37.3	173	101	13	12	1	0	2	1	2	2	2	50	78	80	0	0	13	3	1	5.46	2.72	0.16	0.02	0.57	1.99	135	211	138	3.6	4.2	73	71	10.6	35	24	FALSE	Never_Smoker	TRUE	FALSE	TRUE
29	155	50	2.5	1	91	7.375	5.69	106	36	143	83	18	1	0	0	1	1	3	2	1	6	75	75	53	47	4	0	0	11.78	9.2	0.41	0.05	1	1.12	149	257	139	4.1	4.4	64	88	7.1	36	5	FALSE	Current_Smoker	TRUE	FALSE	TRUE
74	180	69	13.75	4	90	7.372	6.10	98	36.3	130	78	16	0	0	0	2	1	3	1	1	2.7	97	98	22	21	6	4	3	9.48	5.88	0.54	0.06	0.59	2.41	132	275	140	4	3.6	42	90	7.0	36	1.5	FALSE	Ex_Smoker	FALSE	FALSE	TRUE
49	170	85	28	4	95	7.404	5.97	90	37	124	75	10	0	0	0	1	1	1	2	1	2	36	32	24	0	3	0	0	8.79	5.41	0.51	0.04	0.61	2.22	151	224	137	3.9	4.8	82	81	7.2	39	13.4	TRUE	Ex_Smoker	FALSE	TRUE	TRUE
57	160	76.6	22	4	95	7.33	5.82	115	37	142	79	22	2	0	0	1	1	2	2	3	0	54	2	19	2	15	9	0	5.59	4.87	0.01	0.01	0.18	0.53	129	267	139	4.3	4.9	62	86	17.3	33	32.4	FALSE	Current_Smoker	FALSE	FALSE	TRUE
[truncated: 21 more columns]
